# Supplementary material for: Virus Genotype-Dependent Transcriptional Alterations in Lipid Metabolism and Inflammation Pathways in the Hepatitis C Virus-infected Liver
Source: Sci Rep. 2019 Jul 22;9:10596. doi: 10.1038/s41598-019-46664-0 (PMC6646375; doi:10.1038/s41598-019-46664-0)
Supplement: Supplementary file 2 — Supplementary Table S2 [file 41598_2019_46664_MOESM2_ESM.xlsx]

## Sheet: Sheet1
Gene	G3 vs G1 Fold change	Function Annotation with resepect to liver fibrosis
COL1A1	3.12486	affects
SPP1	3.11005	decreases
ENTPD1	2.79942	decreases
TIMP2	2.61314	affects
LGALS3	2.46079	decreases/increases
COL1A2	2.44738	affects
PLAUR	2.41603	decreases
PILRA	2.19614	increases
CD74	2.15287	decreases
FCGR2B	2.13349	decreases
GOLM1	2.11379	affects
GSTP1	2.01327	affects
IMPDH1	2.0002	affects
TIMP1	1.96571	affects
CCR2	1.9303	increases
PLAU	1.82375	decreases/increases
COL3A1	1.8201	affects
PRF1	1.79137	decreases
HTR2B	1.7688	increases
RASSF2	1.68674	decreases
HMOX1	1.67182	decreases
IFNAR2	1.66986	affects
F2R	1.62938	affects
CCR1	1.62203	increases
NCF1	1.62006	increases
CCR6	1.56004	increases
LHX2	1.54686	decreases
ADK	1.53799	affects
TLR4	1.53711	increases/affects
SPARC	1.5227	increases
PEMT	1.51927	increases
PDGFRB	1.50876	increases/affects
AHR	-1.62554	decreases/affects
DDIT3	-1.6915	decreases
PROC	-1.76527	decreases
F11	-1.88317	decreases
RORC	-1.98183	affects
BRD4	-2.05534	increases
